# Supplementary material for: Association between Circulation Indole-3-Acetic Acid Levels and Stem Cell Factor in Maintenance Hemodialysis Patients: A Cross-Sectional Study
Source: J Clin Med. 2020 Jan 2;9(1):124. doi: 10.3390/jcm9010124 (PMC7019261; doi:10.3390/jcm9010124)
Supplement: Supplementary file 1 [file jcm-09-00124-s001.zip]

Archive with 1 entries (1 files):
- jcm-670622-suppl.docx
